# Supplementary material for: Genomic vulnerability assessment reveals the potential benefits of adaptive introgression by mitigating the maladaptive risk of admixed populations
Source: For Res (Fayettev). 2025 Nov 19;5:e026. doi: 10.48130/forres-0025-0026 (PMC12648016; doi:10.48130/forres-0025-0026)
Supplement: Supplementary file 1 — Supplementary data to this article can be found online. [file FR-2025-5-0026-Supplementary.zip]

Archive with 17 entries (17 files):
- 10.48130_forres-0025-0026-Suppl-FigureS1.pdf
- 10.48130_forres-0025-0026-Suppl-FigureS10.pdf
- 10.48130_forres-0025-0026-Suppl-FigureS11.pdf
- 10.48130_forres-0025-0026-Suppl-FigureS2.pdf
- 10.48130_forres-0025-0026-Suppl-FigureS3.pdf
- 10.48130_forres-0025-0026-Suppl-FigureS4.pdf
- 10.48130_forres-0025-0026-Suppl-FigureS5.pdf
- 10.48130_forres-0025-0026-Suppl-FigureS6.pdf
- 10.48130_forres-0025-0026-Suppl-FigureS7.pdf
- 10.48130_forres-0025-0026-Suppl-FigureS8.pdf
- 10.48130_forres-0025-0026-Suppl-FigureS9.pdf
- 10.48130_forres-0025-0026-Suppl-TableS1.pdf
- 10.48130_forres-0025-0026-Suppl-TableS2.pdf
- 10.48130_forres-0025-0026-Suppl-TableS3.pdf
- 10.48130_forres-0025-0026-Suppl-TableS4.pdf
- 10.48130_forres-0025-0026-Suppl-TableS5.pdf
- 10.48130_forres-0025-0026-Suppl-TableS6.pdf
